# Supplementary material for: Lake sedimentary biogenic silica from diatoms constitutes a significant global sink for aluminium
Source: Nat Commun. 2019 Oct 23;10:4829. doi: 10.1038/s41467-019-12828-9 (PMC6811591; doi:10.1038/s41467-019-12828-9)
Supplement: Supplementary file 4 — Source Data [file 41467_2019_12828_MOESM4_ESM.xlsx]

## Sheet: Figure 3
			BSi-C			BSi-N			Montmorillonite			Kaolinite
Figure 3	XANES		Energy (eV)	Absorbance (a.u.)		Energy (eV)	Absorbance (a.u.)		Energy (eV)	Absorbance (a.u.)		Energy (eV)	Absorbance (a.u.)
			1561.1	0.30544		1560.99	0.10011		1560.87	0.49348		1560.82	0.77826
			1561.22	0.30652		1561.36	0.09901		1561.05	0.49348		1560.88	0.78152
			1561.29	0.30761		1561.55	0.09791		1561.24	0.49348		1560.95	0.7837
			1561.35	0.3087		1561.91	0.09791		1561.36	0.49456		1561.01	0.78587
			1561.47	0.30978		1562.1	0.09901		1561.42	0.49565		1561.07	0.78696
			1561.53	0.31087		1562.16	0.10011		1561.54	0.49565		1561.13	0.78913
			1561.59	0.31196		1562.22	0.10121		1561.73	0.49565		1561.25	0.79022
			1561.66	0.31304		1562.28	0.10231		1561.85	0.49565		1561.32	0.7913
			1561.72	0.31413		1562.4	0.10341		1561.98	0.49565		1561.44	0.79239
			1561.78	0.31522		1562.47	0.10451		1562.1	0.49456		1561.56	0.79239
			1561.84	0.31739		1562.47	0.10561		1562.16	0.49348		1561.69	0.79239
			1561.9	0.31848		1562.53	0.10671		1562.35	0.49239		1561.81	0.79239
			1561.96	0.32065		1562.59	0.10891		1562.41	0.49239		1561.93	0.79348
			1562.03	0.32283		1562.65	0.11001		1562.53	0.49239		1562.06	0.79348
			1562.09	0.325		1562.71	0.11111		1562.65	0.4913		1562.24	0.79348
			1562.15	0.32717		1562.77	0.11441		1562.72	0.49022		1562.43	0.79348
			1562.15	0.32935		1562.83	0.11661		1562.9	0.49022		1562.61	0.79239
			1562.21	0.33152		1562.89	0.11881		1563.02	0.49022		1562.67	0.7913
			1562.27	0.3337		1562.95	0.12101		1563.15	0.4913		1562.8	0.79022
			1562.34	0.33587		1563.01	0.12431		1563.21	0.49239		1562.92	0.78913
			1562.4	0.33913		1563.08	0.12651		1563.39	0.49239		1563.1	0.78913
			1562.46	0.3413		1563.14	0.12871		1563.52	0.49348		1563.23	0.78913
			1562.52	0.34348		1563.2	0.13311		1563.64	0.49456		1563.41	0.78913
			1562.58	0.34565		1563.26	0.13641		1563.7	0.49565		1563.6	0.78913
			1562.64	0.34783		1563.32	0.13971		1563.83	0.49783		1563.78	0.79022
			1562.71	0.35		1563.38	0.14301		1563.89	0.5		1563.97	0.7913
			1562.77	0.35217		1563.44	0.14632		1563.95	0.50217		1564.03	0.79239
			1562.83	0.35435		1563.5	0.15182		1564.01	0.50435		1564.21	0.79456
			1562.89	0.35544		1563.56	0.15732		1564.01	0.50761		1564.28	0.79565
			1562.95	0.35652		1563.62	0.16282		1564.07	0.50978		1564.34	0.79674
			1563.02	0.35761		1563.68	0.16942		1564.2	0.51196		1564.4	0.79783
			1563.02	0.35978		1563.74	0.17492		1564.32	0.51413		1564.46	0.79891
			1563.08	0.36196		1563.8	0.17932		1564.32	0.5163		1564.52	0.8
			1563.14	0.36413		1563.86	0.18482		1564.44	0.51957		1564.58	0.80217
			1563.2	0.3663		1563.92	0.19142		1564.44	0.52174		1564.65	0.80326
			1563.2	0.36848		1563.98	0.19802		1564.51	0.52609		1564.71	0.80435
			1563.26	0.37065		1564.04	0.20682		1564.57	0.53043		1564.77	0.80652
			1563.32	0.375		1564.1	0.21452		1564.63	0.53478		1564.77	0.8087
			1563.39	0.37826		1564.16	0.22002		1564.69	0.53913		1564.83	0.81087
			1563.45	0.38152		1564.22	0.22552		1564.75	0.54348		1564.89	0.81196
			1563.51	0.38478		1564.29	0.23102		1564.81	0.54783		1564.95	0.81413
			1563.57	0.38696		1564.35	0.23872		1564.88	0.55217		1565.02	0.8163
			1563.63	0.39022		1564.41	0.24643		1564.94	0.55761		1565.08	0.81739
			1563.63	0.39239		1564.47	0.25303		1565	0.56196		1565.14	0.81956
			1563.7	0.39565		1564.53	0.25853		1565.06	0.56739		1565.2	0.82174
			1563.76	0.39891		1564.59	0.26513		1565.12	0.57283		1565.2	0.82391
			1563.76	0.40109		1564.65	0.27283		1565.19	0.57935		1565.26	0.825
			1563.82	0.40435		1564.71	0.28053		1565.25	0.58478		1565.32	0.82717
			1563.88	0.40761		1564.77	0.28603		1565.31	0.58913		1565.39	0.82935
			1563.88	0.41087		1564.83	0.29263		1565.37	0.59348		1565.39	0.83152
			1563.94	0.41522		1564.89	0.29813		1565.43	0.6		1565.45	0.8337
			1564.01	0.41848		1564.95	0.30583		1565.5	0.60761		1565.51	0.83587
			1564.07	0.42174		1565.01	0.31353		1565.56	0.61196		1565.51	0.83804
			1564.13	0.42717		1565.07	0.32123		1565.62	0.61739		1565.57	0.84022
			1564.19	0.43261		1565.13	0.32673		1565.68	0.62391		1565.57	0.84239
			1564.25	0.43587		1565.19	0.33333		1565.68	0.62935		1565.63	0.84457
			1564.25	0.44239		1565.25	0.33773		1565.74	0.63696		1565.7	0.84674
			1564.32	0.44565		1565.31	0.34213		1565.81	0.64239		1565.76	0.84891
			1564.38	0.45		1565.37	0.34764		1565.87	0.64783		1565.76	0.85109
			1564.44	0.45435		1565.43	0.35313		1565.93	0.65435		1565.82	0.85326
			1564.5	0.4587		1565.49	0.35644		1565.99	0.65978		1565.88	0.85543
			1564.56	0.46413		1565.55	0.35974		1565.99	0.66304		1565.94	0.85761
			1564.62	0.46848		1565.61	0.36304		1565.99	0.66956		1565.94	0.85978
			1564.63	0.47391		1565.67	0.36744		1566.06	0.675		1565.94	0.86304
			1564.69	0.47826		1565.73	0.37074		1566.12	0.67935		1566.01	0.86522
			1564.69	0.48261		1565.79	0.37404		1566.18	0.68261		1566.07	0.86739
			1564.81	0.48696		1565.86	0.37734		1566.24	0.68587		1566.07	0.86848
			1564.87	0.4913		1565.92	0.37954		1566.24	0.69022		1566.13	0.87065
			1564.87	0.49348		1565.98	0.38064		1566.3	0.69456		1566.19	0.87283
			1564.93	0.49565		1566.1	0.38174		1566.36	0.69565		1566.19	0.875
			1565	0.49891		1566.16	0.38174		1566.43	0.69674		1566.25	0.87826
			1565	0.50217		1566.22	0.38174		1566.55	0.69674		1566.31	0.88043
			1565.06	0.50435		1566.35	0.38064		1566.73	0.69674		1566.38	0.8837
			1565.06	0.50761		1566.41	0.37954		1566.8	0.69674		1566.44	0.88804
			1565.12	0.51087		1566.47	0.37844		1566.92	0.69891		1566.5	0.8913
			1565.18	0.51413		1566.53	0.37734		1566.98	0.70217		1566.56	0.89674
			1565.24	0.5163		1566.59	0.37624		1567.04	0.70652		1566.62	0.90217
			1565.31	0.51848		1566.65	0.37514		1567.11	0.71196		1566.69	0.90543
			1565.37	0.52065		1566.72	0.37294		1567.17	0.71848		1566.75	0.9087
			1565.43	0.52283		1566.78	0.37074		1567.23	0.725		1566.81	0.91196
			1565.49	0.525		1566.84	0.36744		1567.29	0.73261		1566.87	0.91413
			1565.55	0.52609		1566.9	0.36414		1567.35	0.73804		1566.93	0.9163
			1565.61	0.52717		1566.96	0.36084		1567.42	0.74239		1566.99	0.91848
			1565.68	0.52826		1567.03	0.35864		1567.48	0.74674		1567.06	0.92283
			1565.74	0.52935		1567.09	0.35644		1567.54	0.75109		1567.12	0.92826
			1565.8	0.53043		1567.15	0.35313		1567.6	0.75543		1567.18	0.9337
			1565.86	0.53152		1567.21	0.34874		1567.66	0.76087		1567.24	0.93696
			1565.92	0.53261		1567.27	0.34433		1567.73	0.76522		1567.3	0.94022
			1565.98	0.5337		1567.34	0.33993		1567.79	0.76957		1567.37	0.94239
			1566.11	0.53478		1567.4	0.33663		1567.85	0.77391		1567.43	0.94565
			1566.17	0.53478		1567.46	0.33113		1567.91	0.77826		1567.49	0.94783
			1566.23	0.53478		1567.52	0.32453		1567.97	0.78152		1567.55	0.95
			1566.29	0.53478		1567.59	0.31683		1568.03	0.78587		1567.61	0.95326
			1566.35	0.53478		1567.65	0.30913		1568.1	0.78804		1567.68	0.95761
			1566.48	0.53478		1567.71	0.30253		1568.16	0.78913		1567.74	0.96196
			1566.54	0.53478		1567.77	0.29813		1568.28	0.79022		1567.8	0.96304
			1566.6	0.5337		1567.84	0.29263		1568.34	0.78913		1567.86	0.96522
			1566.66	0.53261		1567.9	0.28823		1568.4	0.78696		1567.92	0.9663
			1566.72	0.53152		1567.96	0.28383		1568.47	0.78478		1567.98	0.96848
			1566.79	0.52935		1568.02	0.27943		1568.53	0.78152		1568.05	0.96957
			1566.85	0.52826		1568.09	0.27613		1568.59	0.77935		1568.17	0.97065
			1566.85	0.52717		1568.15	0.27173		1568.65	0.77717		1568.29	0.97065
			1566.91	0.525		1568.21	0.26733		1568.71	0.775		1568.42	0.97065
			1566.97	0.52283		1568.27	0.26403		1568.77	0.77283		1568.48	0.96957
			1567.03	0.52065		1568.34	0.25633		1568.84	0.76957		1568.6	0.96739
			1567.09	0.51739		1568.34	0.25303		1568.9	0.76739		1568.66	0.9663
			1567.16	0.51522		1568.4	0.24863		1568.96	0.76413		1568.79	0.96522
			1567.15	0.51304		1568.4	0.24532		1569.02	0.76087		1568.85	0.96413
			1567.22	0.51087		1568.46	0.24092		1569.08	0.75761		1568.97	0.96304
			1567.22	0.50761		1568.46	0.23652		1569.14	0.75543		1569.03	0.96196
			1567.28	0.50435		1568.46	0.23102		1569.2	0.75326		1569.09	0.95978
			1567.28	0.50109		1568.46	0.22662		1569.27	0.75		1569.15	0.9587
			1567.34	0.49891		1568.53	0.22222		1569.33	0.74674		1569.22	0.95761
			1567.34	0.49565		1568.53	0.21782		1569.39	0.74348		1569.28	0.95652
			1567.4	0.49348		1568.59	0.21452		1569.45	0.7413		1569.34	0.95544
			1567.46	0.4913		1568.59	0.21122		1569.51	0.73913		1569.4	0.95435
			1567.46	0.48913		1568.59	0.20792		1569.57	0.73587		1569.46	0.95326
			1567.52	0.48587		1568.65	0.20352		1569.63	0.7337		1569.52	0.95217
			1567.58	0.4837		1568.65	0.20022		1569.7	0.73043		1569.59	0.95109
			1567.65	0.48152		1568.71	0.19472		1569.76	0.72826		1569.65	0.95
			1567.65	0.47935		1568.72	0.19032		1569.82	0.72609		1569.71	0.94783
			1567.71	0.47717		1568.78	0.18482		1569.88	0.72391		1569.77	0.94565
			1567.77	0.475		1568.84	0.17932		1569.94	0.72174		1569.83	0.94348
			1567.77	0.47283		1568.84	0.17492		1570	0.71957		1569.89	0.9413
			1567.83	0.47065		1568.9	0.16942		1570.06	0.71739		1569.95	0.93587
			1567.83	0.46848		1568.97	0.16062		1570.13	0.71522		1570.02	0.9337
			1567.89	0.4663		1569.03	0.15292		1570.19	0.71304		1570.08	0.93152
			1567.89	0.46413		1569.09	0.14741		1570.25	0.71087		1570.14	0.92935
			1567.95	0.46196		1569.15	0.14191		1570.31	0.70761		1570.2	0.92717
			1568.01	0.45978		1569.22	0.13531		1570.37	0.70544		1570.26	0.92174
			1568.01	0.45761		1569.28	0.13091		1570.43	0.70217		1570.32	0.91956
			1568.08	0.45435		1569.34	0.12651		1570.5	0.7		1570.39	0.91739
			1568.08	0.45217		1569.4	0.11991		1570.5	0.69783		1570.45	0.91522
			1568.14	0.45		1569.47	0.11441		1570.56	0.69456		1570.51	0.91196
			1568.14	0.44783		1569.53	0.10891		1570.62	0.69022		1570.57	0.9087
			1568.2	0.44565		1569.59	0.10341		1570.68	0.68804		1570.63	0.90543
			1568.2	0.44348		1569.65	0.09681		1570.74	0.6837		1570.69	0.90217
			1568.26	0.43913		1569.72	0.09021		1570.8	0.67935		1570.75	0.89891
			1568.26	0.43587		1569.78	0.08581		1570.86	0.675		1570.82	0.89565
			1568.32	0.43261		1569.84	0.08251		1570.92	0.66848		1570.88	0.89239
			1568.32	0.42935		1569.9	0.07591		1570.99	0.66522		1570.94	0.89022
			1568.38	0.42717		1569.97	0.07041		1571.05	0.66196		1571	0.88587
			1568.38	0.425		1570.03	0.06491		1571.11	0.6587		1571.06	0.88152
			1568.38	0.42174		1570.09	0.05941		1571.17	0.65435		1571.12	0.87935
			1568.38	0.41848		1570.15	0.05501		1571.23	0.64891		1571.18	0.87717
			1568.44	0.4163		1570.22	0.05171		1571.29	0.64348		1571.25	0.875
			1568.44	0.41196		1570.28	0.0473		1571.35	0.63913		1571.31	0.87283
			1568.5	0.4087		1570.34	0.0429		1571.42	0.63261		1571.37	0.87065
			1568.5	0.40543		1570.4	0.0407		1571.48	0.62717		1571.43	0.86848
			1568.5	0.40109		1570.46	0.0363		1571.54	0.62391		1571.49	0.8663
			1568.57	0.39891		1570.53	0.0319		1571.6	0.62174		1571.55	0.86522
			1568.57	0.39674		1570.59	0.0297		1571.66	0.6163		1571.68	0.86304
			1568.63	0.39239		1570.65	0.0275		1571.72	0.61196		1571.74	0.85978
			1568.69	0.38913		1570.71	0.0264		1571.78	0.6087		1571.8	0.85761
			1568.69	0.3837		1570.77	0.0242		1571.78	0.60652		1571.86	0.85543
			1568.75	0.37717		1570.84	0.022		1571.85	0.60435		1571.92	0.85435
			1568.81	0.37283		1570.9	0.0209		1571.85	0.60109		1571.98	0.85217
			1568.81	0.36956		1570.96	0.0198		1571.91	0.59783		1572.05	0.85109
			1568.87	0.36522		1571.02	0.0187		1571.97	0.59457		1572.11	0.84891
			1568.93	0.36087		1571.08	0.0165		1572.03	0.59239		1572.17	0.84783
			1568.93	0.35761		1571.14	0.0154		1572.09	0.5913		1572.23	0.84565
			1568.99	0.35435		1571.21	0.0143		1572.15	0.58913		1572.29	0.84457
			1569.06	0.35109		1571.27	0.0132		1572.21	0.58696		1572.35	0.84239
			1569.06	0.34783		1571.33	0.0121		1572.28	0.58261		1572.41	0.8413
			1569.12	0.34348		1571.39	0.0121		1572.34	0.58044		1572.48	0.84022
			1569.18	0.33913		1571.51	0.0121		1572.34	0.57826		1572.54	0.83804
			1569.24	0.33261		1571.64	0.0121		1572.4	0.575		1572.6	0.83696
			1569.3	0.32609		1571.76	0.0121		1572.46	0.57283		1572.66	0.83587
			1569.36	0.31956		1571.88	0.0132		1572.52	0.57174		1572.72	0.83478
			1569.42	0.31522		1571.94	0.0143		1572.58	0.56956		1572.78	0.83261
			1569.42	0.31196		1572	0.0154		1572.64	0.56848		1572.85	0.83152
			1569.48	0.3087		1572.07	0.0165		1572.71	0.5663		1572.91	0.83044
			1569.55	0.30544		1572.13	0.0176		1572.71	0.56413		1572.97	0.82935
			1569.61	0.30109		1572.19	0.0187		1572.71	0.56196		1573.03	0.82826
			1569.67	0.29783		1572.25	0.0198		1572.77	0.55978		1573.09	0.82717
			1569.73	0.29457		1572.31	0.0209		1572.83	0.55761		1573.15	0.82609
			1569.79	0.29239		1572.37	0.0231		1572.89	0.55652		1573.22	0.825
			1569.85	0.29022		1572.43	0.0242		1572.95	0.55435		1573.28	0.82391
			1569.92	0.28804		1572.49	0.0264		1573.01	0.55326		1573.4	0.82283
			1569.98	0.28587		1572.55	0.0275		1573.08	0.55109		1573.52	0.82283
			1569.98	0.2837		1572.62	0.0286		1573.14	0.55		1573.65	0.82174
			1570.04	0.28152		1572.68	0.0308		1573.14	0.54783		1573.77	0.82065
			1570.1	0.27935		1572.74	0.033		1573.2	0.54674		1573.83	0.81956
			1570.16	0.27717		1572.8	0.0352		1573.26	0.54565		1574.02	0.81848
			1570.16	0.275		1572.86	0.0374		1573.32	0.54348		1574.14	0.81848
			1570.22	0.27283		1572.92	0.0396		1573.38	0.54239		1574.32	0.81848
			1570.22	0.26957		1572.98	0.0407		1573.44	0.5413		1574.51	0.81848
			1570.28	0.26739		1573.04	0.0418		1573.44	0.53913		1574.69	0.81848
			1570.35	0.26413		1573.1	0.044		1573.51	0.53696		1574.88	0.81848
			1570.34	0.26196		1573.17	0.0451		1573.51	0.53587		1575	0.81848
			1570.41	0.25978		1573.23	0.0473		1573.57	0.53478		1575.13	0.81848
			1570.47	0.25652		1573.29	0.0484		1573.63	0.5337		1575.25	0.81956
			1570.47	0.25435		1573.35	0.04951		1573.69	0.53152		1575.43	0.82065
			1570.53	0.25217		1573.41	0.05171		1573.75	0.53043		1575.56	0.82174
			1570.59	0.24891		1573.47	0.05281		1573.81	0.52935
			1570.59	0.24783		1573.53	0.05501		1573.87	0.52717
			1570.65	0.24565		1573.59	0.05611		1574	0.52609
			1570.71	0.24457		1573.65	0.05721		1574.06	0.52391
			1570.78	0.24348		1573.72	0.05831		1574.18	0.52283
			1570.84	0.24348		1573.78	0.05941		1574.31	0.52174
			1570.9	0.24239		1573.84	0.06161		1574.43	0.51957
			1571.02	0.2413		1573.9	0.06271		1574.55	0.51848
			1571.14	0.24022		1573.96	0.06491		1574.68	0.5163
			1571.21	0.24022		1574.02	0.06601		1574.8	0.51413
			1571.27	0.23913		1574.08	0.06711		1574.92	0.51304
			1571.39	0.23913		1574.14	0.06821		1575.05	0.51196
			1571.51	0.23913		1574.21	0.07041		1575.17	0.51087
			1571.64	0.23913		1574.27	0.07151		1575.29	0.50978
			1571.76	0.23913		1574.33	0.07371		1575.41	0.50978
			1571.88	0.24022		1574.39	0.07481		1575.6	0.5087
			1572.01	0.24022		1574.45	0.07591		1575.72	0.5087
			1572.07	0.24022		1574.51	0.07811
			1572.19	0.23913		1574.57	0.07921
			1572.25	0.23804		1574.63	0.08141
			1572.38	0.23696		1574.69	0.08361
			1572.5	0.23696		1574.76	0.08581
			1572.62	0.23804		1574.82	0.08801
			1572.69	0.23804		1574.88	0.09021
			1572.81	0.23913		1574.94	0.09131
			1572.93	0.23913		1575	0.09351
			1573.06	0.23913		1575.06	0.09571
			1573.18	0.23913		1575.12	0.09791
			1573.24	0.23913		1575.18	0.10011
			1573.36	0.24022		1575.24	0.10231
			1573.43	0.24239		1575.3	0.10451
			1573.49	0.24457		1575.37	0.10561
			1573.55	0.24674		1575.43	0.10671
			1573.61	0.24891		1575.49	0.10891
			1573.67	0.25109		1575.55	0.11111
			1573.73	0.25326		1575.61	0.11221
			1573.73	0.25544
			1573.8	0.25761
			1573.86	0.26087
			1573.92	0.26413
			1573.98	0.2663
			1574.04	0.26957
			1574.11	0.27174
			1574.17	0.275
			1574.17	0.27717
			1574.23	0.28152
			1574.29	0.2837
			1574.29	0.28696
			1574.35	0.28913
			1574.42	0.2913
			1574.48	0.29348
			1574.6	0.29565
			1574.66	0.29783
			1574.72	0.30109
			1574.79	0.30326
			1574.85	0.30544
			1574.91	0.30761
			1574.97	0.30978
			1575.03	0.31196
			1575.09	0.31413
			1575.16	0.31522
			1575.22	0.31739
			1575.28	0.31956
			1575.34	0.32174
			1575.34	0.32283
			1575.4	0.325
			1575.47	0.32717
			1575.53	0.32935
			1575.59	0.33152
			1575.59	0.33261
			1575.65	0.3337
			1575.71	0.33587

## Sheet: Figure4 & Supplementary Figure2
				BSi-C				BSi-N				Diatom of Cyclotella meneghiniana					Diatom of Nitzschia palea
Figure 4 & Figure S5	Si at% and Al at% in natural lake diatoms and their BSi			Si at%	Al at%			Si at%	Al at%			Si at%	Al at%				Si at%	Al at%
				5.87	0.21			3.24	0.22			3.32	0.12				1.86	0.32
				5.24	0.2			0.93	0.07			2.86	0.14				2.92	0.44
				3.7	0.15			1.83	0.1			3.9	0.36				1.12	0
				8.52	0.28			1.66	0.08			2.76	0.26				4.5	0.28
				7.17	0.26			1.76	0.03			2.52	0.28				4.06	0.32
				7.59	0.19			1.07	0.06			1.9	0.22				3.4	0.3
				1.41	0.09			4.71	0.24			3.2	0.26				3.74	0.46
				1.65	0.09			3.28	0.17			3.28	0.28				8.3	0.6
				1.86	0.12			1.64	0.1			2.82	0.28				1.32	0.2
				1.25	0.12			3.69	0.18			3.4	0.28				2.28	0.4
				1.63	0.11			2.63	0.12			1.68	0.24				2.46	0
				1.55	0.08			1.73	0.11			1.7	0.3				2.88	0.5
				11.62	0.38			3.65	0.22			1.1	0.14				3.12	0.42
				7.92	0.44			4.56	0.33			1.06	0.12				1.84	0.26
				8.58	0.36			2.66	0.16			2.62	0.22				3.1	0.22
				6.34	0.24			2.47	0.13			1.48	0.1				2.38	0.2
				1.6	0.14			3.6	0.18			1.94	0.3				2.64	0.36
				2.47	0.11			1	0.08			2.94	0.32				3.16	0.28
				3.94	0.15			3.25	0.16			4.48	0.34				2.24	0.22
				2.92	0.18			3.67	0.16			1.48	0.24				2.12	0.28
				2.03	0.1			2.69	0.16			2.24	0.16				2.62	0.28
				2.58	0.14			3.73	0.19			2.3	0.28				2.18	0.26
				0.83	0.08			3.84	0.21			2.02	0.22				1.64	0.24
				2.07	0.12			1.7	0.1			1.94	0.18				2.48	0.38
				1.28	0.12			2.34	0.11			1.34	0.2				1.76	0.3
				2.76	0.13			1.23	0.08			2.72	0.16				1.16	0.22
				4.05	0.15			2.97	0.12			2.1	0.28				1.78	0.12
				3.51	0.14			2.55	0.15			1.08	0.2				2.34	0
				2.84	0.12			1.99	0.1			1.8	0.26				2.84	0.16
				2.67	0.15			2.2	0.13			2.08	0.16				1.66	0.26
				4.36	0.2			2.68	0.11			1.98	0.16				1.26	0.14
				3.44	0.19			3.33	0.11			2.96	0.36				1.58	0.24
				4.09	0.21			2.2	0.13			1.42	0.14				1.32	0.23
				6.81	0.23			2.68	0.11			2.04	0.2				3.42	0.42
				2.56	0.16			3.33	0.11			3.76	0.18				2.08	0.28
				2.62	0.17			3.77	0.19			3.46	0.24				2.5	0.42
				3.43	0.18			2.64	0.19			1.26	0.16				2.86	0.3
				3.04	0.14			3.14	0.24			3.14	0.26				2.46	0.34
				1.87	0.1			2.86	0.15			1.86	0.38				5.88	0.56
				3.63	0.15			2.41	0.12			1.34	0.1				7.98	0.88
				2.38	0.16			1.89	0.09			2.6	0.24				7.74	0.74
				2.6	0.18			3	0.2			2.38	0.28				7.32	0.6
				2.63	0.14			1.18	0.1			1.66	0.06				4.56	0.48
				4.71	0.22			1.3	0.04			1.43	0.07				3.18	0.34
				4.22	0.16			1.66	0.08			1.95	0.18				6.32	0.46
				1.84	0.08			1.76	0.03			1.38	0.13				0.93	0.16
				1.76	0.08			1.07	0.06			1.26	0.14				1.46	0.22
				1.74	0.07			1.15	0.06			0.95	0.11				0.56	0
				1.4	0.06			1	0.07			1.6	0.13				2.25	0.14
				1.39	0.07			1.08	0.04			1.64	0.14				2.03	0.16
				1.01	0.05			0.87	0.08			1.41	0.14				1.7	0.15
				0.99	0.05			0.93	0.06			1.7	0.14				1.87	0.23
				0.86	0.09			0.84	0.03			0.84	0.12				4.15	0.3
				0.9	0.07			1.02	0.04			0.85	0.15				0.66	0.11
				0.89	0.08			1.08	0.06			0.55	0.07				1.14	0.2
				0.87	0.06			1.13	0.07			0.53	0.06				1.23	0.24
				0.77	0.04			1.23	0.06			1.31	0.11				1.44	0.25
				1.09	0.07			1.2	0.06			0.74	0.05				1.56	0.21
				1.16	0.05			1.23	0.08			0.97	0.15				0.92	0.13
				1.1	0.04			1.32	0.11			1.47	0.16				1.55	0.11
				0.96	0.05			1.33	0.06			2.24	0.17				1.19	0.1
				1.11	0.05			1.27	0.06			0.74	0.12				1.32	0.18
				1.55	0.06			1.3	0.09			1.12	0.08				1.58	0.14
				1.69	0.06			1.15	0.07			1.15	0.14				1.12	0.11
				2	0.09			1.3	0.07			1.01	0.11				1.06	0.14
				2.13	0.08			1.04	0.08			0.97	0.09				1.31	0.14
				2.17	0.07			1.26	0.07			0.67	0.1				1.09	0.13
				1.9	0.06			1.16	0.06			1.36	0.08				0.82	0.12
				1.09	0.04			1.22	0.03			1.05	0.14				1.24	0.19
				1.1	0.06			1.2	0.07			0.54	0.1				0.88	0.15
				0.93	0.07			1.18	0.05			0.9	0.13				0.58	0.11
				0.88	0.06			1.24	0.05			1.04	0.08				0.89	0.06
				0.89	0.05			1.09	0.07			0.99	0.08				1.17	0.01
				1.05	0.05			1.18	0.06			1.48	0.18				1.42	0.08
				1.48	0.1			0.99	0.05			0.71	0.07				0.83	0.13
				1.47	0.06			1.06	0.09			1.02	0.1				0.63	0.07
				1.65	0.06			1.02	0.04			1.88	0.09				0.79	0.12
				1.73	0.06			1.03	0.07			1.73	0.12				0.66	0.11
				1.66	0.06			0.94	0.06			0.63	0.08				1.71	0.21
				1.32	0.05			0.96	0.07			1.57	0.13				1.04	0.14
				1.11	0.06			0.87	0.07			0.93	0.19				1.25	0.21
				1.07	0.07			1.06	0.05			0.67	0.05				1.83	0.15
				1.03	0.03			1.04	0.05			1.3	0.12				1.23	0.17
				1.02	0.04			1.11	0.04			1.19	0.14				2.94	0.28
				0.93	0.06			1.08	0.07			1.76	0.15				3.99	0.44
				0.86	0.06			1.15	0.05			1.39	0.13				3.87	0.37
				1.07	0.05			1.12	0.04			1.21	0.11				3.66	0.3
				1.13	0.03			0.99	0.02			1.87	0.16				2.28	0.24
				1.04	0.06			1.2	0.03			0.8	0.19				1.59	0.17
				1.13	0.05			0.94	0.09			0.58	0.1				3.16	0.23
				1.4	0.05			1.25	0.07			1.52	0.09				3.23	0.26
				1.67	0.06			1.18	0.1			1.23	0.08				0.76	0.1
				1.61	0.07			1.31	0.1			1.67	0.16				0.93	0.11
				1.64	0.06			1.32	0.05			0.85	0.1				0.29	0.05
				2.11	0.06			1.38	0.04			0.79	0.12				1.35	0.19
				1.95	0.07			1.45	0.06			1.38	0.16				1.03	0.11
				1.99	0.07			1.51	0.06			1.98	0.22				0.79	0.17
				2.18	0.08			1.59	0.1			1.31	0.18				0.94	0
				2.28	0.1			1.61	0.04			1.16	0.04				3.1	0.29
				2.28	0.1			1.67	0.07			1.69	0.08				1.37	0.22
				2.15	0.1			1.77	0.06			0.95	0.12				1.97	0.1
				2.15	0.08			1.83	0.06			1.31	0.1				0.66	0.12
				1.87	0.08			1.83	0.07			1.64	0.12				0.98	0.13
				1.97	0.07			1.85	0.07			1.65	0.1				0.19	0.12
				1.87	0.08			2.05	0.06			1.6	0.13				3.33	0.27
				1.85	0.09			2.45	0.07			0.98	0.18				0.65	0.06
				1.89	0.08			2.55	0.11			1.3	0.1				0.93	0
				2.04	0.07			2.22	0.07			1.6	0.1				1.68	0.17
				2.14	0.08			2.13	0.09			0.98	0.12				2.05	0.17
				1.94	0.09												3.18	0.18
																	0.59	0.047
																	1.95	0.12
																	2.75	0.15
																	2.33	0.055
																	1.57	0.21
																	0.615	0.07
																	1.94	0.13
																	1.89	0.11

## Sheet: Figure 5
			CulturedCyclotella meneghiniana
				Al concentration in medium	1.0 μM			2.0 μM			5.0 μM			10.0 μM			50.0 μM			100.0 μM
Figure 5	Al/Si atomic ratios in cultured diatoms and their BSi				Diatom	BSi		Diatom	BSi		Diatom	BSi		Diatom	BSi		Diatom	BSi		Diatom	BSi
					Al/Si atmoic ratios
					0.0267857	0.0311615		0.0290698	0.0181159		0.0526316	0.0212106		0.0358974	0.0203252		0.0434783	0.02		0.0384615	0.016
					0.028436	0.0318725		0.0298507	0.0198413		0.0543478	0.0223464		0.0397351	0.0231023		0.045045	0.020731		0.0405405	0.0179211
					0.0285714	0.0324324		0.030303	0.0198864		0.0545455	0.0225352		0.04	0.0234375		0.0497238	0.0230934		0.0408163	0.0186335
					0.030303	0.0328947		0.0324074	0.0214008		0.0588235	0.023304		0.0416667	0.025641		0.0507246	0.0232558		0.0416667	0.019802
					0.0322581	0.0330579		0.0380435	0.0247748		0.0604027	0.0233333		0.0420561	0.0263158		0.0531915	0.0241935		0.042328	0.0210843
					0.0342466	0.033195		0.0382166	0.0254237		0.0666667	0.0233621		0.046875	0.0276382		0.0558659	0.0244457		0.0462963	0.0245902
					0.0402299	0.0333333		0.0384615	0.0283554		0.0676329	0.0247046		0.0471698	0.0278746		0.0569106	0.0253165		0.0493827	0.0252101
					0.0424528	0.0334572		0.0402685	0.0286458		0.0697674	0.026879		0.0485437	0.0282258		0.057377	0.025641		0.0506329	0.025641
					0.043956	0.0344828		0.0410959	0.0290237		0.0697674	0.0302364		0.05	0.0286885		0.0583333	0.026087		0.0511364	0.0258621
					0.0441989	0.0344828		0.0414201	0.0298507		0.0707071	0.0305177		0.0504202	0.0299003		0.0594059	0.0274725		0.0519481	0.0294985
					0.0454545	0.0351562		0.0421687	0.0303951		0.0714286	0.0328711		0.0505952	0.0305677		0.0608108	0.0278884		0.0526316	0.0296736
					0.0457516	0.0352941		0.0424242	0.0307018		0.0721649	0.0356573		0.0509259	0.031746		0.0615385	0.0283688		0.0555556	0.030581
					0.0506912	0.0363636		0.0434783	0.0308642		0.0733945	0.036151		0.0512821	0.0319149		0.0628415	0.0288066		0.0560748	0.0310559
					0.0512821	0.0371747		0.0434783	0.032197		0.0754717	0.0367261		0.0514019	0.0323887		0.0628931	0.0295924		0.0567376	0.0315789
					0.0518519	0.0378788		0.045	0.0327869		0.0761905	0.0375738		0.0541872	0.032491		0.0629921	0.0301845		0.0571429	0.031746
					0.0535714	0.0385965		0.0452261	0.0338462		0.0769231	0.0376106		0.0544554	0.034398		0.0645161	0.030303		0.057554	0.0320547
					0.0536723	0.0386473		0.0471204	0.0341207		0.0769231	0.0398185		0.0555556	0.0352941		0.0650407	0.0306122		0.0581395	0.0321543
					0.056	0.0388693		0.0473684	0.0343348		0.0769231	0.0399002		0.055814	0.0353261		0.0652174	0.0306513		0.0590551	0.0326797
					0.0566038	0.0393701		0.05	0.0355114		0.0779221	0.0410542		0.0564972	0.035461		0.0652174	0.0307018		0.0591045	0.032967
					0.0571429	0.04		0.0510204	0.0360825		0.0780142	0.0415623		0.0569106	0.0360656		0.0666667	0.0310559		0.0603774	0.0330033
					0.0582011	0.0402299		0.052381	0.0378378		0.0783133	0.0424929		0.0576923	0.0366748		0.0671642	0.0311828		0.0607735	0.0331633
					0.0583942	0.040724		0.0526316	0.039823		0.0797101	0.0426667		0.057971	0.0369128		0.0687023	0.03125		0.0614525	0.0333333
					0.0588235	0.0407407		0.0532544	0.04		0.0806452	0.0432813		0.0588235	0.037037		0.0697674	0.031746		0.0617284	0.0335366
					0.0588235	0.0411985		0.0552764	0.04		0.0806452	0.0436681		0.0597826	0.0371901		0.0703125	0.0330579		0.0651341	0.0337423
					0.0591133	0.0413793		0.0555556	0.0401338		0.0823529	0.0438823		0.0610329	0.0377358		0.0703125	0.0333333		0.0655738	0.0338983
					0.0595238	0.0422535		0.0558376	0.0408163		0.0827068	0.0442275		0.0614525	0.0380711		0.0714286	0.0337079		0.0666667	0.0340909
					0.0629371	0.0426136		0.056	0.0408163		0.0827586	0.0442903		0.0632911	0.0384615		0.0714286	0.0337838		0.0697674	0.035461
					0.0632911	0.0430769		0.0571429	0.0412371		0.0833333	0.0443686		0.064	0.0386266		0.0752688	0.0338983		0.0697674	0.0356234
					0.0645161	0.0432432		0.0578512	0.0422535		0.0839161	0.045977		0.0641026	0.0397112		0.0756303	0.0345964		0.0699301	0.0359116
					0.0657277	0.0440771		0.0578512	0.0425532		0.0843373	0.0460829		0.0642202	0.0398671		0.0758621	0.034632		0.0704225	0.0363636
					0.0666667	0.0448878		0.0584416	0.0428571		0.0852713	0.0462963		0.0642857	0.0405405		0.0786517	0.0354685		0.0717703	0.0364964
					0.0681818	0.044898		0.0588235	0.0433839		0.0862069	0.0484848		0.0643564	0.0407524		0.0793651	0.0355872		0.0740741	0.03663
					0.0685714	0.0450161		0.0594059	0.0447471		0.0866667	0.0488911		0.0649351	0.0407524		0.0797546	0.0361011		0.0753769	0.0367647
					0.0700637	0.0456274		0.059633	0.045045		0.0875	0.0492611		0.0654867	0.0408163		0.0813953	0.0363636		0.0755814	0.0374065
					0.071066	0.0457317		0.0597015	0.0452128		0.0875912	0.0494234		0.0661157	0.0409091		0.0816327	0.0363636		0.0763889	0.0381679
					0.0714286	0.0461538		0.0611354	0.0454545		0.0884956	0.0495423		0.0679612	0.0409207		0.0819672	0.0368421		0.0765306	0.0389222
					0.0747126	0.0463918		0.0613208	0.0460993		0.0895522	0.0503876		0.0687023	0.0416		0.0824742	0.037037		0.0777778	0.0396601
					0.076087	0.0469314		0.0628571	0.0461095		0.0902256	0.0504202		0.070632	0.0416667		0.0824742	0.0371747		0.0778443	0.040201
					0.076087	0.0472441		0.0630631	0.0463768		0.0909091	0.0510204		0.0708333	0.041841		0.0825688	0.0371901		0.0779221	0.0403226
					0.0764706	0.0472973		0.0631579	0.0466926		0.0916667	0.0511749		0.0709459	0.0424528		0.0833333	0.0379747		0.0787879	0.0408163
					0.0764706	0.0474138		0.0633803	0.046875		0.091954	0.0515873		0.0709677	0.0425532		0.0833333	0.0382096		0.0809249	0.0411392
					0.0769231	0.0477707		0.0638298	0.047138		0.0940171	0.0527677		0.0710383	0.044586		0.0849057	0.0386266		0.0818713	0.0413223
					0.0769231	0.0478873		0.0647059	0.0471698		0.0947368	0.0527919		0.0714286	0.044586		0.0857143	0.0386473		0.0822785	0.0422535
					0.0773481	0.0481928		0.0652174	0.0483092		0.0955882	0.0528169		0.0714286	0.0454545		0.0857143	0.0393013		0.0823529	0.0426439
					0.0777778	0.0481928		0.0656566	0.0488889		0.0958904	0.0528587		0.0714286	0.0467675		0.0859375	0.039548		0.0833333	0.0432692
					0.0777778	0.0486111		0.0661157	0.0493274		0.097561	0.0534351		0.0730897	0.0467836		0.0865385	0.039801		0.0833333	0.0433071
					0.0779221	0.0490196		0.0662983	0.0494297		0.0985915	0.053719		0.0731707	0.0472441		0.0869565	0.04		0.0842105	0.0434783
					0.0789474	0.0491329		0.0674157	0.04947		0.0987654	0.0558659		0.0733945	0.0477816		0.087108	0.04		0.0842634	0.0443038
					0.08	0.0492958		0.0676329	0.0498753		0.0992908	0.0559441		0.0744681	0.048		0.0888889	0.0401786		0.0863309	0.044843
					0.0808081	0.0505952		0.0680272	0.0504202		0.0993377	0.0560748		0.0751445	0.0480349		0.09	0.0413408		0.0872483	0.0449735
					0.0833333	0.0507812		0.0681818	0.0508475		0.101266	0.0560748		0.0775827	0.0493827		0.0909091	0.0413687		0.0879121	0.0454545
					0.0838323	0.0534351		0.0692308	0.0509709		0.104	0.0569061		0.078125	0.0503145		0.0914286	0.0418251		0.0902778	0.0456204
					0.0928571	0.0534759		0.0728477	0.0515873		0.106383	0.0579875		0.0782609	0.0503876		0.0923077	0.0423197		0.0902778	0.0458015
					0.0934579	0.0537634		0.0729167	0.0521739		0.10687	0.0579937		0.0782609	0.0505051		0.096	0.0423729		0.0904762	0.0460526
					0.0942623	0.0537634		0.0733945	0.0521739		0.107383	0.0580205		0.0786517	0.0505051		0.0989011	0.0425532		0.0940594	0.0461095
					0.0945946	0.0544218		0.0733945	0.0524934		0.108696	0.0580357		0.0792079	0.0510204		0.0995671	0.0426009		0.0941176	0.0478589
					0.0945946	0.0544218		0.0740741	0.0528634		0.108911	0.0583468		0.08	0.0513699		0.1	0.0434783		0.0943396	0.0485437
					0.0962567	0.0546875		0.0740741	0.0528846		0.109589	0.0586767		0.08	0.0515021		0.1	0.0434783		0.0943396	0.0491329
					0.0987654	0.0551181		0.0744681	0.0530504		0.109756	0.0589441		0.0803571	0.0526316		0.102041	0.043956		0.0964912	0.0491803
					0.0989011	0.0555556		0.0756303	0.0532995		0.10989	0.0590717		0.0808081	0.0526316		0.102941	0.0465116		0.0977011	0.0495868
					0.0992908	0.0555556		0.0769231	0.0534884		0.1125	0.0591133		0.0809524	0.0530612		0.103261	0.0470588		0.0980392	0.0508982
					0.1	0.0561798		0.0774648	0.0537634		0.1125	0.0594059		0.081448	0.0532787		0.103448	0.0481041		0.0982659	0.0512821
					0.1	0.0568182		0.0775194	0.0538922		0.112782	0.0594654		0.0818182	0.0537634		0.104046	0.0483092		0.0992908	0.0514905
					0.1	0.057377		0.0777778	0.0541667		0.113475	0.0595238		0.0824742	0.0539568		0.105691	0.0491071		0.101796	0.0519481
					0.10101	0.0578512		0.0806452	0.0545455		0.113636	0.0602151		0.0833333	0.0542636		0.107595	0.0496454		0.102041	0.0523077
					0.101124	0.0588235		0.0808081	0.0549451		0.113924	0.0603448		0.084507	0.0547397		0.108911	0.0497997		0.102564	0.0526316
					0.103448	0.0588235		0.081761	0.0553191		0.114583	0.0609822		0.0845771	0.054878		0.108974	0.0504821		0.103704	0.0528169
					0.103704	0.0591549		0.0820896	0.0555556		0.114943	0.0614684		0.0849057	0.0556793		0.109756	0.0511811		0.104575	0.0533981
					0.103774	0.0592593		0.0821918	0.0562249		0.119048	0.0621118		0.085	0.0562771		0.110092	0.0512821		0.106061	0.0536913
					0.105263	0.0600707		0.0825688	0.0568182		0.119048	0.0621118		0.0851064	0.0569106		0.111111	0.052		0.107143	0.0551724
					0.105263	0.0602837		0.0833333	0.0582524		0.119048	0.0628272		0.0862069	0.0573477		0.111111	0.0524017		0.108108	0.0553279
					0.105769	0.0604839		0.0839161	0.0588235		0.12037	0.0634921		0.0869565	0.0575221		0.11236	0.0526316		0.108696	0.0555556
					0.10687	0.0608365		0.0864865	0.0588235		0.120805	0.0637681		0.0873786	0.0594059		0.112903	0.0541872		0.111111	0.0555556
					0.106977	0.0611354		0.0866142	0.0597015		0.121212	0.0641283		0.088	0.0596491		0.11399	0.0561732		0.111111	0.0560472
					0.107143	0.0614035		0.0884956	0.0610687		0.121387	0.0646259		0.0882353	0.0600858		0.114286	0.0566802		0.113772	0.0561404
					0.108108	0.0618182		0.0886076	0.0630915		0.122581	0.0646409		0.0882353	0.0611354		0.115646	0.0571429		0.114504	0.0562347
					0.108696	0.0618557		0.09	0.0642857		0.123288	0.0649496		0.0882353	0.0612245		0.115702	0.0571429		0.114943	0.0572391
					0.110169	0.0625		0.0901639	0.0657895		0.123377	0.065641		0.0884956	0.0613718		0.115702	0.058011		0.115152	0.0574713
					0.110465	0.0625		0.0925926	0.0658683		0.123457	0.0660377		0.0887097	0.0617284		0.117021	0.0581395		0.115942	0.0590551
					0.111111	0.062963		0.0927152	0.0661157		0.125	0.0666667		0.0892857	0.0617761		0.117647	0.0583106		0.11811	0.0591716
					0.112245	0.063197		0.0927835	0.0672269		0.125	0.0668896		0.0915493	0.0625		0.11811	0.0594059		0.119403	0.0597015
					0.113333	0.0639269		0.0935673	0.0675105		0.126582	0.0684932		0.0927835	0.0628019		0.118519	0.0595238		0.120482	0.0603448
					0.115385	0.0640394		0.0943396	0.068		0.128205	0.0686695		0.0932203	0.0629921		0.118519	0.0596206		0.126761	0.0614334
					0.12	0.0645161		0.0947368	0.0689655		0.128378	0.069206		0.0940171	0.0638298		0.118812	0.0601504		0.130952	0.0625
					0.121622	0.0652174		0.0952381	0.0695652		0.129032	0.0695652		0.0944882	0.0652174		0.122302	0.0607501		0.132231	0.0634921
					0.122222	0.065587		0.0952381	0.0695652		0.129412	0.0706714		0.0954774	0.0652174		0.123188	0.0625		0.133333	0.0643777
					0.122951	0.0671642		0.0952381	0.0707071		0.130081	0.0707965		0.0963855	0.0660377		0.123711	0.0629252		0.133333	0.0647249
					0.126126	0.0675676		0.0956522	0.0707965		0.130435	0.0711549		0.0980392	0.0683761		0.12381	0.0638298		0.134969	0.0653753
					0.128378	0.0676692		0.0963855	0.0709677		0.130952	0.0718987		0.0989011	0.0689655		0.125	0.0658683		0.135294	0.0656934
					0.130952	0.0679245		0.0973451	0.0720721		0.131579	0.0722892		0.0989011	0.0691244		0.127451	0.0662252		0.135802	0.0659898
					0.132353	0.0702703		0.0982143	0.0756303		0.132353	0.0728745		0.0994475	0.0707071		0.12766	0.0679612		0.137931	0.0665025
					0.136364	0.07109		0.0991736	0.0763636		0.132653	0.075188		0.1	0.0714286		0.128205	0.0679612		0.138365	0.0672515
					0.136364	0.0738636		0.100592	0.0774648		0.134228	0.0757576		0.102564	0.0714286		0.129252	0.068872		0.139785	0.0676923
					0.1375	0.07393		0.103093	0.0794521		0.134454	0.0774194		0.10303	0.072		0.130435	0.0693069		0.140351	0.0681115
					0.138158	0.07393		0.104762	0.0795455		0.134831	0.0787402		0.103448	0.0737705		0.131148	0.0693878		0.140625	0.0682927
					0.139394	0.0740741		0.104839	0.079646		0.135135	0.081761		0.105263	0.0738636		0.131579	0.0702703		0.140741	0.0683962
					0.142857	0.0742188		0.105882	0.0810811		0.137931	0.0818322		0.111111	0.0740741		0.137931	0.0725389		0.141104	0.0692308
					0.142857	0.0752688		0.106557	0.0849673		0.138211	0.0821766		0.11465	0.076087		0.140187	0.0733945		0.141304	0.0699708
					0.143836	0.0753769		0.108108	0.0892857		0.140741	0.0822622		0.114943	0.0769231		0.144068	0.0744868		0.141414	0.0722022
					0.144144	0.0772358		0.111111	0.0892857		0.140845	0.0830636		0.116667	0.0772201		0.145161	0.075188		0.142857	0.0746269
					0.148148	0.077381		0.114943	0.0909091		0.142857	0.0897783		0.118644	0.0772358		0.145455	0.075928		0.147368	0.0748503
					0.150685	0.0791367		0.116667	0.0927419		0.142857	0.0907372		0.122137	0.08		0.146341	0.0761905		0.154362	0.0767327
					0.151163	0.0829493		0.11828	0.0931373		0.149254	0.0913386		0.122807	0.0823529		0.154762	0.0766667		0.157025	0.0788177
			Cultured Nitzschia palea
				Al concentration in medium	1.0 μM			2.0 μM			5.0 μM			10.0 μM			50.0 μM			100.0 μM
					Diatom	BSi		Diatom	BSi		Diatom	BSi		Diatom	BSi		Diatom	BSi		Diatom	BSi
					Al/Si atmoic ratios
					0.0412088	0.03125		0.0535714	0.0171429		0.0449438	0.0342466		0.0461538	0.02601		0.0456274	0.0354906		0.0280374	0.0305677
					0.0432099	0.033033		0.0535714	0.0198675		0.0576923	0.0344828		0.057971	0.0324675		0.046332	0.0363538		0.0321101	0.0318182
					0.0433526	0.033033		0.0555556	0.0224719		0.0687023	0.0348837		0.060241	0.0337079		0.0526316	0.037844		0.0384615	0.0326087
					0.0443459	0.0337553		0.0588235	0.0238095		0.0714286	0.0362319		0.0612245	0.0344828		0.0534351	0.0388128		0.0397112	0.0329218
					0.0453258	0.0340426		0.0622222	0.0240964		0.0769231	0.0367647		0.0645161	0.0348066		0.0597015	0.0399061		0.0526316	0.033389
					0.0454545	0.0342466		0.0645161	0.0241935		0.0793651	0.0373832		0.0645995	0.0349345		0.0607287	0.0460993		0.0531401	0.0345455
					0.0466531	0.034632		0.0655738	0.025641		0.08	0.04		0.0646259	0.0364583		0.0649652	0.0461538		0.0538462	0.0345722
					0.0468468	0.034632		0.0666667	0.027027		0.08	0.0410959		0.0655738	0.0365112		0.0655738	0.0473251		0.0564972	0.0352
					0.0470968	0.0352113		0.0681818	0.0282486		0.08	0.0416667		0.0666667	0.0367688		0.0664207	0.0482063		0.0583942	0.0357143
					0.0471464	0.0375587		0.0697674	0.0292398		0.0806452	0.0416667		0.0674157	0.0375427		0.0695652	0.0486577		0.0585106	0.0361217
					0.047619	0.037594		0.0697674	0.0294118		0.0825688	0.041958		0.0679012	0.0377778		0.072	0.0489011		0.0595238	0.0366492
					0.0491803	0.0387097		0.0714286	0.0294118		0.0833333	0.0420168		0.0681818	0.038835		0.0726073	0.0494792		0.0597015	0.0368852
					0.0510441	0.0394089		0.0714286	0.0305344		0.0847458	0.0434783		0.0681818	0.0393519		0.0727848	0.0495627		0.0597015	0.0369004
					0.0517241	0.0394737		0.0727273	0.0314961		0.0851064	0.043956		0.0689655	0.0415465		0.0731707	0.05		0.0598291	0.037037
					0.052	0.0401		0.0727273	0.0322581		0.0869565	0.043956		0.0691824	0.0436242		0.0742268	0.0502092		0.0609756	0.037037
					0.0534591	0.040404		0.0731707	0.0324324		0.0882353	0.0444444		0.0697674	0.043771		0.0747126	0.0521173		0.0645161	0.037234
					0.0535714	0.0410448		0.075	0.0325203		0.0888889	0.0451613		0.0699301	0.0439614		0.074928	0.0524691		0.0671642	0.0378151
					0.0551181	0.0410448		0.0754717	0.0325203		0.0892857	0.0454545		0.0701754	0.0453109		0.0763359	0.0534954		0.0677966	0.0378151
					0.056338	0.0411765		0.0802139	0.0333333		0.0892857	0.0454545		0.0704225	0.0458716		0.0781893	0.055794		0.0693069	0.0380711
					0.0567376	0.0416667		0.0833333	0.0337079		0.0909091	0.0465116		0.0705882	0.0460251		0.0782313	0.0558266		0.0697674	0.0384615
					0.056962	0.0421687		0.0851064	0.0340136		0.0925926	0.046875		0.0714286	0.0460993		0.0793201	0.05625		0.0721154	0.0387409
					0.0571429	0.0421687		0.0851064	0.034188		0.09375	0.047619		0.0721649	0.0468085		0.0794979	0.0565371		0.0724638	0.038961
					0.0576923	0.0423729		0.0851064	0.0346821		0.09375	0.047619		0.0726817	0.047619		0.0798479	0.056614		0.0729783	0.0392157
					0.057971	0.0434783		0.0857143	0.0357143		0.0952381	0.047619		0.0737463	0.0485175		0.08	0.0569106		0.0730594	0.0396825
					0.0588235	0.0435967		0.0877193	0.0357143		0.0952381	0.0481928		0.0757576	0.0486431		0.08	0.0570175		0.0748899	0.039823
					0.0588235	0.0437158		0.0909091	0.0378378		0.0952381	0.0482759		0.0758621	0.0490196		0.0819672	0.0570175		0.0766284	0.04
					0.0588235	0.0437158		0.0909091	0.039548		0.0961538	0.0485437		0.0769231	0.05		0.0859729	0.0571273		0.0769231	0.0404858
					0.0588235	0.0444444		0.0909091	0.0416667		0.097561	0.0487805		0.0789474	0.0505837		0.0873362	0.0572995		0.0784314	0.0406504
					0.0615385	0.0445545		0.0909091	0.0421053		0.097561	0.05		0.0789474	0.0506329		0.0873362	0.0572995		0.0792683	0.0408163
					0.0625	0.0456274		0.0925926	0.0421053		0.097561	0.05		0.0793651	0.0508391		0.0877193	0.0574246		0.0794393	0.0409207
					0.0625	0.045977		0.0930233	0.0424242		0.0983607	0.0506329		0.08	0.0513661		0.0877863	0.0574246		0.0794979	0.0409483
					0.0625	0.045977		0.0930233	0.0432432		0.0983607	0.0506329		0.0805369	0.0517782		0.0880829	0.0575221		0.080292	0.0410256
					0.0626118	0.0460829		0.09375	0.0446927		0.0987654	0.0519481		0.0818713	0.0522803		0.0886076	0.0580225		0.0808081	0.0414938
					0.0626118	0.0461538		0.09375	0.0449438		0.1	0.0520833		0.0829493	0.0532637		0.08867	0.0594386		0.0816327	0.0415945
					0.0645161	0.0464135		0.0943396	0.0451613		0.1	0.0526316		0.0833333	0.0536913		0.0888031	0.0597403		0.0819672	0.0421053
					0.0666667	0.046729		0.0952381	0.0454545		0.1	0.0530973		0.0833333	0.0546875		0.0896057	0.0602606		0.0824742	0.0423077
					0.0675241	0.0470085		0.0967742	0.0454545		0.103448	0.0531915		0.0847458	0.056338		0.0896861	0.0611621		0.0827586	0.0424837
					0.0677481	0.047619		0.0967742	0.0463576		0.104167	0.0533333		0.0865385	0.0566038		0.090535	0.0613884		0.0829268	0.042623
					0.0697674	0.0487805		0.0980392	0.0466667		0.104839	0.0537634		0.0865385	0.0570571		0.0916031	0.0614525		0.0841584	0.0427632
					0.0701754	0.0492308		0.0980392	0.047619		0.105263	0.0547945		0.0869565	0.0583942		0.0932836	0.0616438		0.0846154	0.04329
					0.0714286	0.0497925		0.1	0.0482759		0.105263	0.0549451		0.0882353	0.0584915		0.09375	0.0616438		0.0862069	0.0436893
					0.0714286	0.05		0.1	0.048951		0.106061	0.0549451		0.0887097	0.0587589		0.0938628	0.0625		0.0867052	0.0438247
					0.0714286	0.0502513		0.102041	0.048951		0.107143	0.0549451		0.089172	0.0591208		0.0940767	0.0629782		0.087156	0.0441989
					0.0724638	0.0503979		0.102564	0.0490196		0.107692	0.0551724		0.0894309	0.0592635		0.0957447	0.0633408		0.0876289	0.0443038
					0.0724638	0.0504202		0.103448	0.0491803		0.108108	0.0561798		0.0930233	0.059633		0.0996169	0.0649351		0.0896552	0.0445545
					0.0729614	0.0504587		0.104167	0.0491803		0.108108	0.0566038		0.0952381	0.0604915		0.100478	0.0656371		0.0898876	0.0454545
					0.0751634	0.0504587		0.105263	0.0491803		0.108434	0.0571429		0.0967742	0.0606889		0.101754	0.0658436		0.0900901	0.0460123
					0.0751634	0.0509383		0.105263	0.0492958		0.109091	0.0571429		0.101266	0.0640655		0.102151	0.0660277		0.0902256	0.046332
					0.0757238	0.0509554		0.105263	0.0493827		0.109375	0.0576923		0.102804	0.0649351		0.104651	0.0671256		0.0909091	0.0467265
					0.0757576	0.0510949		0.113208	0.0493827		0.111111	0.0578512		0.103448	0.0651945		0.104762	0.0684151		0.0955414	0.0470085
					0.0757576	0.0510949		0.113636	0.0493827		0.111111	0.057971		0.104072	0.0652412		0.105263	0.0714286		0.0959596	0.0470914
					0.0759494	0.0518293		0.113636	0.0496454		0.111111	0.0581395		0.104478	0.0655367		0.105572	0.0719424		0.0967742	0.0471698
					0.076087	0.0519481		0.114286	0.05		0.111111	0.0606061		0.105263	0.0656455		0.10989	0.0721703		0.0970874	0.0474308
					0.0766667	0.0519481		0.116279	0.05		0.111111	0.0608696		0.105263	0.0656759		0.110092	0.0731452		0.0973451	0.047619
					0.0803571	0.0524476		0.117647	0.0545455		0.111111	0.0609756		0.105727	0.0664004		0.110638	0.0732336		0.0977011	0.0479275
					0.0808081	0.0526316		0.118644	0.0546448		0.111111	0.0615385		0.106383	0.0666667		0.110656	0.0737327		0.100386	0.0484429
					0.0813953	0.0526316		0.119048	0.0551724		0.112676	0.062069		0.107527	0.067447		0.111111	0.0762527		0.100529	0.0484848
					0.0813953	0.0543478		0.119048	0.0555556		0.113208	0.062069		0.107955	0.0674847		0.1125	0.0765391		0.106195	0.0485437
					0.0816327	0.0546448		0.12	0.05625		0.113208	0.0625		0.108108	0.0675039		0.112903	0.0772201		0.106667	0.0492424
					0.0819672	0.0555556		0.12	0.0566038		0.113636	0.0625		0.108108	0.0683434		0.113537	0.0774194		0.109091	0.05
					0.0819672	0.0567376		0.12	0.0566038		0.113636	0.0625		0.108434	0.0689259		0.115789	0.0776699		0.10989	0.05
					0.0842105	0.058296		0.12	0.0567376		0.113636	0.0636943		0.109091	0.0691824		0.115854	0.0777202		0.110236	0.0503145
					0.0843373	0.0584416		0.12	0.0571429		0.114754	0.0642202		0.109375	0.0692308		0.116466	0.0787402		0.113445	0.0506912
					0.084507	0.0588235		0.12	0.057971		0.115385	0.0645161		0.111111	0.0700883		0.116788	0.0787879		0.114035	0.0513834
					0.0849057	0.0588235		0.12069	0.0588235		0.115942	0.0645161		0.111111	0.0702541		0.118421	0.0788288		0.114583	0.0515464
					0.085	0.0588235		0.121951	0.0588235		0.117647	0.0655738		0.111111	0.0705755		0.119403	0.0788492		0.115044	0.0518018
					0.0851064	0.0588235		0.121951	0.0592105		0.117647	0.0656934		0.111111	0.0709677		0.12037	0.0789474		0.116667	0.0519481
					0.0851064	0.0588235		0.122449	0.0592593		0.118644	0.0666667		0.111717	0.0714286		0.120482	0.0790754		0.116822	0.0521739
					0.0855263	0.0590909		0.122449	0.0592593		0.118644	0.0671141		0.112	0.0714286		0.120482	0.0795073		0.117647	0.0532319
					0.0857143	0.0590909		0.125	0.0606061		0.118644	0.0676692		0.112903	0.0723077		0.120968	0.0795073		0.118644	0.0532787
					0.0897436	0.0594796		0.125	0.0608696		0.118644	0.0676692		0.113821	0.0733042		0.121212	0.0801075		0.121212	0.0533333
					0.0897436	0.06		0.125	0.0621118		0.119048	0.0676692		0.114035	0.0738292		0.12253	0.0801075		0.121951	0.0544218
					0.0898876	0.0601504		0.125	0.0649351		0.119403	0.0681818		0.114754	0.0743889		0.123404	0.0804661		0.125	0.0547264
					0.0909091	0.060274		0.125	0.0655738		0.12	0.0684932		0.115385	0.0747556		0.125561	0.0810811		0.125	0.0547945
					0.0909091	0.0604027		0.130435	0.0661157		0.12	0.0687023		0.116279	0.0748144		0.127273	0.0824176		0.125413	0.0550459
					0.0909091	0.0604027		0.130435	0.0666667		0.12069	0.0687023		0.116505	0.075388		0.128342	0.0827957		0.126984	0.0560748
					0.0930233	0.0609756		0.131148	0.0666667		0.12069	0.0689655		0.117647	0.0761709		0.129032	0.0837004		0.128713	0.0580205
					0.0944444	0.0610687		0.131579	0.0676692		0.12069	0.0700637		0.118812	0.0764331		0.129032	0.0837989		0.129032	0.0585366
					0.0952381	0.0612245		0.132075	0.0683761		0.121951	0.0714286		0.119266	0.0765766		0.130081	0.0843514		0.13	0.0595238
					0.0961538	0.0615385		0.132075	0.0689655		0.122449	0.0714286		0.12	0.0771971		0.131086	0.0849401		0.130952	0.0606061
					0.0961538	0.0625		0.136364	0.0692308		0.122449	0.0714286		0.121951	0.0784208		0.132075	0.0851735		0.131313	0.0609756
					0.0978261	0.0635838		0.138889	0.0704225		0.123077	0.0719424		0.123077	0.0784766		0.135593	0.0855881		0.135802	0.0614035
					0.10101	0.0638298		0.138889	0.0714286		0.125	0.0729927		0.126829	0.0797872		0.136531	0.0855881		0.137255	0.061674
					0.101266	0.0641026		0.14	0.0733945		0.125	0.0729927		0.128205	0.0799759		0.13834	0.0858896		0.13913	0.0617284
					0.101449	0.0641026		0.14	0.0735294		0.125	0.0735294		0.128205	0.0810811		0.140496	0.0877404		0.142857	0.0620915
					0.101695	0.0650407		0.14	0.0740741		0.125	0.0740741		0.132415	0.0814019		0.140969	0.0879121		0.142857	0.0625
					0.101695	0.0653595		0.140351	0.0743243		0.125	0.0747664		0.135135	0.0824742		0.141304	0.0879121		0.144	0.063197
					0.102941	0.0654762		0.140351	0.0757576		0.125	0.0754717		0.137255	0.0838323		0.142857	0.0882353		0.148148	0.0632911
					0.103448	0.0666667		0.140351	0.0763889		0.125	0.0761905		0.137255	0.0844056		0.142857	0.0882509		0.14876	0.0638298
					0.103896	0.0672269		0.142857	0.0769231		0.126984	0.0769231		0.139535	0.0866261		0.143426	0.0883145		0.149254	0.0639535
					0.105263	0.0674157		0.145455	0.0777778		0.126984	0.0769231		0.139535	0.0866733		0.145251	0.0883145		0.149425	0.064
					0.105263	0.0674157		0.145833	0.078125		0.12766	0.0775194		0.140741	0.0869803		0.146119	0.0892857		0.152866	0.0656566
					0.105882	0.0679012		0.145833	0.0789474		0.12963	0.078125		0.145161	0.0870307		0.147727	0.0894569		0.153005	0.0666667
					0.106061	0.0699301		0.146341	0.0791367		0.130435	0.0786517		0.146341	0.0878307		0.152381	0.0896226		0.15493	0.0668896
					0.107143	0.0704225		0.146341	0.0793651		0.132075	0.08		0.146341	0.0880361		0.152778	0.090209		0.15625	0.0671642
					0.108571	0.0707965		0.148148	0.0813953		0.132075	0.0803571		0.147757	0.088098		0.152838	0.0909091		0.157143	0.0674603
					0.108571	0.0714286		0.148936	0.0833333		0.133333	0.0805369		0.151515	0.0891453		0.153846	0.0916936		0.158879	0.0685484
					0.108635	0.0714286		0.150685	0.0833333		0.133333	0.0813008		0.153846	0.0893258		0.158333	0.0925014		0.164948	0.0689655
					0.111111	0.0719697		0.150943	0.0833333		0.134615	0.0813008		0.163846	0.0894171		0.163636	0.0939044		0.171875	0.0694981
					0.112994	0.0723684		0.150943	0.0849057		0.135593	0.0833333		0.168255	0.0909091		0.16432	0.0942435		0.171875	0.0724138
					0.116667	0.0736842		0.150943	0.0853659		0.139535	0.0847458		0.16925	0.0935291		0.166667	0.0967927		0.174603	0.0732984
					0.118056	0.0752688		0.155556	0.0891089		0.140625	0.0851064		0.17792	0.0957811		0.169231	0.0970874		0.177083	0.075

## Sheet: Supplementary Figure 3
			Cyclotella meneghiniana
Figure S6	SIMs of Al-scarce and Al-rich diatom		Al-rich			Al-scarce
			mass（m/z)	intensity（%）		mass（m/z)	intensity（%）
			101	32.9128		101	35.2013
			102	13.734		102	19.4949
			103	23.0477		103	22.8887
			104	13.8926		104	13.4964
			105	44.2798		105	47.6717
			106	16.1823		106	9.23441
			107	29.3634		107	31.3339
			108	9.63213		108	8.20837
			109	34.4156		109	21.6259
			110	12.0007		110	10.6551
			111	28.26		111	28.2557
			112	9.94945		112	11.6022
			113	21.3153		113	20.5209
			114	7.42458		114	10.8129
			115	34.8125		115	31.5706
			116	10.5035		116	9.62904
			117	32.5244		117	30.4657
			118	10.5043		118	8.52407
			119	21.5545		119	16.2589
			120	11.8469		120	16.9692
			121	19.8188		121	26.3615
			122	6.00708		122	7.26125
			123	13.8212		123	10.5762
			124	5.29752		124	8.28729
			125	11.5331		125	15.9432
			126	5.53508		126	8.12944
			127	17.2956		127	22.9676
			128	19.6637		128	18.311
			129	21.953		129	19.1792
			130	9.00942		130	22.9676
			131	22.1906		131	21.7837
			132	7.43167		132	7.10339
			133	21.1654		133	23.2044
			134	6.72211		134	10.1026
			135	11.3003		135	12.5493
			136	4.11831		136	9.15549
			137	7.5915		137	9.62904
			138	4.4348		138	7.10339
			139	8.2237		139	7.81373
			140	3.88314		140	5.13023
			141	13.5126		141	11.1287
			142	7.04099		142	5.91949
			143	11.4613		143	8.99763
			144	4.67402		144	13.97
			145	13.8299		145	14.3646
			146	5.14832		146	6.15627
			147	100.019		147	100
			148	18.8034		148	21.3102
			149	49.2695		149	46.3299
			150	10.8326		150	8.28729
			151	6.25527		151	6.2352
			152	6.8871		152	5.36701
			153	7.75566		153	7.97159
			154	4.44115		154	4.02526
			155	8.07219		155	6.15627
			156	3.65267		156	3.70955
			157	8.46761		157	8.68193
			158	3.73238		158	5.20916
			159	8.7841		159	8.68193
			160	3.18072		160	4.41989
			161	7.99561		161	8.68193
			162	3.10258		162	3.31492
			163	6.41791		163	6.2352
			164	2.6298		164	3.07814
			165	9.49683		165	8.05051
			166	3.65663		166	3.07814
			167	7.12981		167	6.94554
			168	3.10497		168	3.47277
			169	5.55206		169	4.26204
			170	2.63215		170	2.92028
			171	4.29002		171	4.89345
			172	2.23834		172	2.52565
			173	4.52763		173	4.41989
			174	2.31805		174	2.60458
			175	6.18582		175	5.76164
			176	3.1081		176	2.60458
			177	5.47627		177	5.60379
			178	4.92424		178	4.41989
			179	6.02958		179	5.28808
			180	2.63615		180	2.84136
			181	4.76754		181	4.7356
			182	7.45141		182	7.34017
			183	5.79441		183	5.28808
			184	3.42693		184	2.76243
			185	2.95384		185	3.07814
			186	2.16494		186	2.3678
			187	3.27032		187	3.31492
			188	2.71825		188	2.60458
			189	8.08563		189	7.02447
			190	2.64006		190	3.07814
			191	9.90168		191	9.86582
			192	2.87767		192	3.5517
			193	5.79837		193	7.10339
			194	2.08919		194	2.99921
			195	3.58921		195	3.31492
			196	2.64241		196	2.3678
			197	3.51106		197	4.41989
			198	9.90444		198	2.92028
			199	3.90648		199	2.3678
			200	2.01261		200	1.65746
			201	2.72336		201	2.52565
			202	3.03943		202	2.60458
			203	4.22375		203	4.10418
			204	1.93529		204	2.60458
			205	8.8812		205	8.91871
			206	3.43568		206	3.07814
			207	26.3248		207	30.4657
			208	6.90923		208	6.39305
			209	5.25219		209	5.28808
			210	1.93759		210	2.28887
			211	2.96405		211	2.3678
			212	1.70159		212	1.73639
			213	2.5702		213	1.65746
			214	1.62345		214	4.89345
			215	2.41313		215	2.3678
			216	1.15072		216	1.26283
			217	2.65074		217	2.76243
			218	1.62506		218	1.81531
			219	4.86142		219	8.52407
			220	1.70482		220	2.84136
			221	21.7525		221	26.2036
			222	8.49329		222	6.39305
			223	5.65234		223	4.34096
			224	2.10097		224	2.13102
			225	2.73279		225	1.49961
			226	2.65424		226	1.26283
			227	2.18114		227	1.34175
			228	1.47112		228	1.26283
			229	1.47158		229	1.49961
			230	0.91946		230	1.02605
			231	1.94592		231	1.65746
			232	1.31488		232	1.26283
			233	1.4731		233	1.65746
			234	1.31566		234	1.26283
			235	2.18422		235	1.97316
			236	1.07966		236	1.1839
			237	2.10612		237	1.49961
			238	1.08049		238	1.49961
			239	2.58051		239	2.05209
			240	1.63371		240	1.49961
			241	1.31842		241	1.10497
			242	3.13415		242	2.60458
			243	1.4771		243	1.49961
			244	0.60928		244	1.02605
			245	1.32003		245	1.10497
			246	0.84684		246	1.02605
			247	1.63652		247	1.49961
			248	0.84762		248	1.26283
			249	2.50549		249	2.52565
			250	1.16416		250	1.81531
			251	2.2695		251	2.60458
			252	1.40172		252	1.49961
			253	2.34925		253	2.05209
			254	1.08679		254	1.49961
			255	1.56077		255	1.34175
			256	1.32436		256	0.78927
			257	1.64048		257	1.1839
			258	0.53587		258	0.86819
			259	1.08877		259	1.10497
			260	0.69455		260	0.78927
			261	1.32634		261	1.1839
			262	0.85319		262	1.02605
			263	2.19536		263	1.65746
			264	1.64324		264	1.49961
			265	5.3532		265	4.65667
			266	1.95973		266	2.92028
			267	8.82676		267	3.31492
			268	2.90763		268	1.73639
			269	1.25058		269	1.26283
			270	0.93525		270	0.86819
			271	1.09351		271	0.86819
			272	0.62032		272	0.78927
			273	0.85752		273	1.02605
			274	0.6211		274	0.47356
			275	1.09508		275	0.78927
			276	0.62193		276	0.55249
			277	1.33264		277	0.86819
			278	0.78057		278	0.55249
			279	5.51653		279	4.65667
			280	2.67559		280	1.81531
			281	16.3303		281	13.8911
			282	5.59666		282	4.81452
			283	4.65		283	2.92028
			284	1.96681		284	1.26283
			285	27.3817		285	27.4665
			286	6.86109		286	7.10339
			287	1.41553		287	0.71034
			288	0.62663		288	0.47356
			289	1.1006		289	0.78927
			290	0.78531		290	0.55249
			291	1.02246		291	0.55249
			292	0.54931		292	0.55249
			293	1.02324		293	0.55249
			294	1.33936		294	0.63141
			295	2.12899		295	1.81531
			296	1.498		296	1.1839
			297	1.02485		297	0.78927
			298	0.63058		298	1.02605
			299	1.02563		299	0.63141
			300	0.78922		300	0.55249

## Sheet: Supplementary Figure 5
				Cultured BSi-C
			Al concentrations in culturing medium (μM)	Al/Si in BSi	Si concentration (mg L-1) in dissolution
Figure S10	Dissolution Rate of cultured BSi-C and BSi-N
					1	2	3	average value
			0	Al-scarce	1.12	1.013	1.029	1.054
			1	0.053	0.787	0.763	0.778	0.776
			2	0.052	0.689	0.713	0.719	0.707
			5	0.055	0.76	0.816	0.797	0.791
			10	0.05	0.594	0.677	0.619	0.63
			50	0.045	0.659	0.668	0.677	0.668
			100	0.047	0.562	0.596	0.582	0.58
				Cultured BSi-N
			Al concentrations in culturing medium (μM)	Al/Si in BSi	Si concentration (mg L-1) in dissolution
					1	2	3	average value
			0	Al-scarce	0.967	0.913	0.91	0.93
			1	0.053	0.712	0.692	0.693	0.699
			2	0.053	0.694	0.683	0.687	0.688
			5	0.059	0.661	0.659	0.651	0.657
			10	0.063	0.673	0.683	0.678	0.678
			50	0.07	0.646	0.658	0.637	0.647
			100	0.049	0.762	0.796	0.779	0.779

## Sheet: Supplementary Figure 9
			Cyclotella meneghiniana					Nitzschia palea
Figure S7	Diatom cell concentrations in the culture medium with Al concentrations of 50.0 μM and 100.0 μM during 20-day of exposure			cell concentrations（cell mL-1）					cell concentrations（cell mL-1）
			Time	0 uM*	50.0 uM*	100.0 uM*		Time	0 uM*	50.0 uM*	100.0 uM*
			1h	4900	4900	4900		1h	4900	4900	4900
			5h	9800	9700	9700		5h	9800	9600	9600
			10h	24500	24200	24400		10h	14700	14600	14100
			12h	34300	34300	34200		12h	19600	19200	19200
			24h	63700	62300	62900		24h	24500	23700	23800
			48h	78400	77000	76700		48h	123000	119000	118000
			120h	108000	103900	105900		120h	534000	521100	524400
			240h	230000	224000	222400		240h	755000	726300	739100
			360h	172000	168200	168200		360h	1300000	1238900	1261000
			480h	113000	110600	107200		480h	1190000	1135200	1126900
			* Al concentrations in culturing medium
